# Supplementary material for: CoExpPhylo – a novel pipeline for biosynthesis gene discovery
Source: BMC Genomics. 2025 Sep 22;26:807. doi: 10.1186/s12864-025-12061-3 (PMC12455792; doi:10.1186/s12864-025-12061-3)
Supplement: Supplementary file 3 — Additional file 3 [file 12864_2025_12061_MOESM3_ESM.txt]

Tree	Nodes	Confidence of annotation	Annotation
0001	21	100.0	AT1G12910 - ATAN11. Transducin/WD40 repeat-like superfamily protein. Gene
0002	38	94.74	AT3G55120 - TT5. Chalcone-flavanone isomerase family protein. Gene
0003	15	100.0	AT5G42800 - DFR. dihydroflavonol 4-reductase. Gene
0004	14	85.71	AT5G17220 - GSTF12. glutathione S-transferase phi 12. Gene
0005	16	93.75	AT1G49390 - AT1G49390. 2-oxoglutarate (2OG) and Fe(II)-dependent oxygenase superfamily protein. Gene
0006	11	100.0	AT4G25640 - DTX35. detoxifying efflux carrier 35. Gene
0007	194	98.97	AT4G22880 - LDOX. leucoanthocyanidin dioxygenase. Gene
0008	28	100.0	AT2G38040 - CAC3. acetyl Co-enzyme a carboxylase carboxyltransferase alpha subunit. Gene
0009	12	100.0	AT4G09820 - TT8. basic helix-loop-helix (bHLH) DNA-binding superfamily protein. Gene
0010	32	93.75	AT1G09850 - XBCP3. xylem bark cysteine peptidase 3. Gene
0011	13	100.0	AT5G05270 - CHIL. Chalcone-flavanone isomerase family protein. Gene
0012	13	84.62	AT4G15550 - IAGLU. indole-3-acetate beta-D-glucosyltransferase. Gene
0013	35	100.0	AT4G22880 - LDOX. leucoanthocyanidin dioxygenase. Gene
0014	11	90.91	AT1G09850 - XBCP3. xylem bark cysteine peptidase 3. Gene
0015	103	100.0	AT1G61720 - BAN. NAD(P)-binding Rossmann-fold superfamily protein. Gene
0016	30	100.0	AT2G23910 - AT2G23910. NAD(P)-binding Rossmann-fold superfamily protein. Gene
0017	278	100.0	AT3G51240 - F3H. flavanone 3-hydroxylase. Gene
0018	72	100.0	AT4G09820 - TT8. basic helix-loop-helix (bHLH) DNA-binding superfamily protein. Gene
0019	21	100.0	AT5G54060 - UF3GT. UDP-glucose:flavonoid 3-o-glucosyltransferase. Gene
0020	58	100.0	AT5G07990 - TT7. Cytochrome P450 superfamily protein. Gene
0021	16	87.5	AT1G61720 - BAN. NAD(P)-binding Rossmann-fold superfamily protein. Gene
0022	27	100.0	AT5G17220 - GSTF12. glutathione S-transferase phi 12. Gene
0023	19	89.47	AT1G03940 - AT1G03940. HXXXD-type acyl-transferase family protein. Gene
0024	214	100.0	AT3G59030 - TT12. MATE efflux family protein. Gene
0025	44	68.18	AT1G62660 - AT1G62660. Glycosyl hydrolases family 32 protein. Gene
0026	11	100.0	AT2G21340 - AT2G21340. MATE efflux family protein. Gene
0027	11	81.82	AT5G01450 - APD2. RING/U-box superfamily protein. Gene
0028	17	100.0	AT5G17050 - UGT78D2. UDP-glucosyl transferase 78D2. Gene
0029	17	100.0	AT1G10370 - ERD9. Glutathione S-transferase family protein. Gene
0030	12	100.0	AT1G02065 - SPL8. squamosa promoter binding protein-like 8. Gene
0031	15	100.0	AT5G48810 - CB5-D. cytochrome B5 isoform D. Gene
0032	31	100.0	AT1G12910 - ATAN11. Transducin/WD40 repeat-like superfamily protein. Gene
0033	19	100.0	AT4G09820 - TT8. basic helix-loop-helix (bHLH) DNA-binding superfamily protein. Gene
0034	38	78.95	AT2G21300 - AT2G21300. ATP binding microtubule motor family protein. Gene
0035	26	61.54	AT1G75680 - GH9B7. glycosyl hydrolase 9B7. Gene
0036	23	100.0	AT1G65560 - AT1G65560. Zinc-binding dehydrogenase family protein. Gene
0037	30	100.0	AT3G51240 - F3H. flavanone 3-hydroxylase. Gene
0038	403	55.72	AT5G42800 - DFR. dihydroflavonol 4-reductase. Gene
0039	17	100.0	AT4G22880 - LDOX. leucoanthocyanidin dioxygenase. Gene
0040	17	100.0	AT1G12910 - ATAN11. Transducin/WD40 repeat-like superfamily protein. Gene
0041	128	50.0	AT3G13540 - MYB5. myb domain protein 5. Gene
0042	21	100.0	AT2G42840 - PDF1. protodermal factor 1. Gene
0043	11	100.0	AT5G41315 - GL3. basic helix-loop-helix (bHLH) DNA-binding superfamily protein. Gene
0044	22	100.0	AT4G14090 - AT4G14090. UDP-Glycosyltransferase superfamily protein. Gene
0045	11	100.0	AT3G49650 - AT3G49650. P-loop containing nucleoside triphosphate hydrolases superfamily protein. Gene
0046	22	63.64	AT1G02816 - AT1G02816. pectinesterase (Protein of unknown function, DUF538). Gene
0047	22	90.91	AT3G19770 - VPS9A. Vacuolar sorting protein 9 (VPS9) domain-containing protein. Gene
0048	11	100.0	AT1G72480 - AT1G72480. Lung seven transmembrane receptor family protein. Gene
0049	11	90.91	AT5G22400 - AT5G22400. Rho GTPase activating protein with PAK-box/P21-Rho-binding domain-containing protein. Gene
0050	11	100.0	AT2G22840 - GRF1. growth-regulating factor 1. Gene
0051	85	85.71	AT1G55320 - AAE18. acyl-activating enzyme 18. Gene
0052	37	100.0	AT5G42800 - DFR. dihydroflavonol 4-reductase. Gene
0053	15	100.0	AT5G07990 - TT7. Cytochrome P450 superfamily protein. Gene
0054	117	100.0	AT5G07990 - TT7. Cytochrome P450 superfamily protein. Gene
0055	34	100.0	AT5G42800 - DFR. dihydroflavonol 4-reductase. Gene
0056	19	100.0	AT3G29590 - AT5MAT. HXXXD-type acyl-transferase family protein. Gene
0057	19	100.0	AT1G11910 - APA1. aspartic proteinase A1. Gene
0058	59	72.41	AT4G30470 - AT4G30470. NAD(P)-binding Rossmann-fold superfamily protein. Gene
0059	12	100.0	AT4G02010 - AT4G02010. Protein kinase superfamily protein. Gene
0060	12	100.0	AT1G72770 - HAB1. HYPERSENSITIVE TO ABA1. Gene
0061	16	100.0	AT4G18370 - DEG5. DEGP protease 5. Gene
0062	12	100.0	AT5G49660 - XIP1. Leucine-rich repeat transmembrane protein kinase family protein. Gene
0063	126	100.0	AT5G13930 - TT4. Chalcone and stilbene synthase family protein. Gene
0064	49	100.0	AT5G13930 - TT4. Chalcone and stilbene synthase family protein. Gene
0065	25	100.0	AT4G30400 - AT4G30400. RING/U-box superfamily protein. Gene
0066	21	90.0	AT5G11590 - TINY2. Integrase-type DNA-binding superfamily protein. Gene
0067	21	100.0	AT3G59140 - ABCC10. multidrug resistance-associated protein 14. Gene
0068	17	100.0	AT3G62760 - ATGSTF13. Glutathione S-transferase family protein. Gene
0069	47	100.0	AT3G51240 - F3H. flavanone 3-hydroxylase. Gene
0070	26	61.54	AT1G48480 - RKL1. receptor-like kinase 1. Gene
0071	13	69.23	AT4G22920 - NYE1. non-yellowing 1. Gene
0072	13	100.0	AT1G43620 - UGT80B1. UDP-Glycosyltransferase superfamily protein. Gene
0073	13	100.0	AT5G16530 - PIN5. Auxin efflux carrier family protein. Gene
0074	889	98.65	AT5G13930 - TT4. Chalcone and stilbene synthase family protein. Gene
0075	18	100.0	AT2G33570 - GALS1. glycosyltransferase family protein (DUF23). Gene
0076	27	100.0	AT3G55120 - TT5. Chalcone-flavanone isomerase family protein. Gene
0077	18	100.0	AT5G43700 - ATAUX2-11. AUX/IAA transcriptional regulator family protein. Gene
0078	23	90.91	AT2G38070 - AT2G38070. LOW protein: UPF0503-like protein, putative (DUF740). Gene
0079	60	53.33	AT5G14750 - MYB66. myb domain protein 66. Gene
0080	14	100.0	AT5G40740 - AUG6. HAUS augmin-like complex subunit. Gene
0081	14	100.0	AT4G10840 - KLCR1. Tetratricopeptide repeat (TPR)-like superfamily protein. Gene
0082	28	100.0	AT1G32410 - AT1G32410. Vacuolar protein sorting 55 (VPS55) family protein. Gene
0083	14	100.0	AT5G50890 - AT5G50890. alpha/beta-Hydrolases superfamily protein. Gene
0084	14	78.57	AT1G28510 - AT1G28510. Optic atrophy 3 protein (OPA3). Gene
0085	33	56.25	AT3G15510 - NAC2. NAC domain containing protein 2. Gene
0086	19	100.0	AT5G05270 - CHIL. Chalcone-flavanone isomerase family protein. Gene
0087	19	89.47	AT3G03530 - NPC4. non-specific phospholipase C4. Gene
0088	38	89.47	AT5G27150 - NHX1. Na /H exchanger 1. Gene
0089	19	100.0	AT1G06550 - AT1G06550. ATP-dependent caseinolytic (Clp) protease/crotonase family protein. Gene
0090	24	100.0	AT2G37260 - TTG2. WRKY family transcription factor family protein. Gene
0091	29	35.71	AT3G07340 - AT3G07340. basic helix-loop-helix (bHLH) DNA-binding superfamily protein. Gene
0092	34	41.18	AT4G02320 - AT4G02320. Plant invertase/pectin methylesterase inhibitor superfamily. Gene
0093	35	100.0	AT4G03100 - AT4G03100. Rho GTPase activating protein with PAK-box/P21-Rho-binding domain-containing protein. Gene
0094	20	95.0	AT5G47870 - RAD52-2. cobalt ion-binding protein. Gene
0095	20	100.0	AT5G09360 - LAC14. laccase 14. Gene
0096	15	100.0	AT3G12120 - FAD2. fatty acid desaturase 2. Gene
0097	15	93.33	AT5G12380 - ANNAT8. annexin 8. Gene
0098	36	94.44	AT3G59420 - CR4. crinkly4. Gene
0099	26	100.0	AT3G51280 - AT3G51280. Tetratricopeptide repeat (TPR)-like superfamily protein. Gene
0100	26	84.62	AT2G23000 - scpl10. serine carboxypeptidase-like 10. Gene
0101	21	100.0	AT3G03190 - GSTF11. glutathione S-transferase F11. Gene
0102	21	100.0	AT5G07990 - TT7. Cytochrome P450 superfamily protein. Gene
0103	21	100.0	AT5G64500 - AT5G64500. Major facilitator superfamily protein. Gene
0104	22	100.0	AT1G54790 - AT1G54790. GDSL-like Lipase/Acylhydrolase superfamily protein. Gene
0105	45	100.0	AT5G08640 - FLS1. flavonol synthase 1. Gene
0106	17	94.12	AT5G58760 - DDB2. damaged DNA binding 2. Gene
0107	23	54.55	AT1G02640 - BXL2. beta-xylosidase 2. Gene
0108	23	72.73	AT5G46370 - KCO2. Ca2 activated outward rectifying K channel 2. Gene
0109	29	92.86	AT1G17260 - AHA10. autoinhibited H[ ]-ATPase isoform 10. Gene
0110	29	100.0	AT5G07990 - TT7. Cytochrome P450 superfamily protein. Gene
0111	60	100.0	AT1G34580 - AT1G34580. Major facilitator superfamily protein. Gene
0112	18	77.78	AT2G25050 - AT2G25050. actin-binding FH2 (formin 2) family protein. Gene
0113	18	88.89	AT3G47000 - AT3G47000. Glycosyl hydrolase family protein. Gene
0114	18	100.0	AT1G01630 - AT1G01630. Sec14p-like phosphatidylinositol transfer family protein. Gene
0115	24	66.67	AT4G13730 - AT4G13730. Ypt/Rab-GAP domain of gyp1p superfamily protein. Gene
0116	43	100.0	AT2G33620 - AT2G33620. AT hook motif DNA-binding family protein. Gene
0117	31	100.0	AT5G07050 - UMAMIT9. nodulin MtN21 /EamA-like transporter family protein. Gene
0118	31	100.0	AT2G47590 - PHR2. photolyase/blue-light receptor 2. Gene
0119	31	100.0	AT2G47470 - UNE5. thioredoxin family protein. Gene
0120	25	83.33	AT2G37260 - TTG2. WRKY family transcription factor family protein. Gene
0121	19	47.37	AT4G21270 - ATK1. kinesin 1. Gene
0122	19	100.0	AT3G10210 - AT3G10210. SEC14 cytosolic factor family protein / phosphoglyceride transfer family protein. Gene
0123	19	78.95	AT5G35790 - G6PD1. glucose-6-phosphate dehydrogenase 1. Gene
0124	19	52.63	AT1G18400 - BEE1. BR enhanced expression 1. Gene
0125	32	50.0	AT1G66150 - TMK1. transmembrane kinase 1. Gene
0126	39	84.21	AT3G58120 - BZIP61. Basic-leucine zipper (bZIP) transcription factor family protein. Gene
0127	26	100.0	AT5G21105 - AT5G21105. Plant L-ascorbate oxidase. Gene
0128	33	100.0	AT5G65640 - bHLH093. beta HLH protein 93. Gene
0129	40	100.0	AT1G10850 - AT1G10850. Leucine-rich repeat protein kinase family protein. Gene
0130	20	95.0	AT5G66390 - AT5G66390. Peroxidase superfamily protein. Gene
0131	20	100.0	AT2G24820 - TIC55-II. translocon at the inner envelope membrane of chloroplasts 55-II. Gene
0132	20	100.0	AT1G35180 - AT1G35180. TRAM, LAG1 and CLN8 (TLC) lipid-sensing domain containing protein. Gene
0133	54	74.07	AT1G68710 - AT1G68710. ATPase E1-E2 type family protein / haloacid dehalogenase-like hydrolase family protein. Gene
0134	34	100.0	AT1G71691 - AT1G71691. GDSL-like Lipase/Acylhydrolase superfamily protein. Gene
0135	34	100.0	AT2G32950 - COP1. Transducin/WD40 repeat-like superfamily protein. Gene
0136	75	97.3	AT1G08470 - SSL3. strictosidine synthase-like 3. Gene
0137	171	48.24	AT1G22640 - MYB3. myb domain protein 3. Gene
0138	21	90.0	AT1G19640 - JMT. jasmonic acid carboxyl methyltransferase. Gene
0139	42	100.0	AT4G03400 - DFL2. Auxin-responsive GH3 family protein. Gene
0140	21	90.0	AT2G38060 - PHT4. 2. phosphate transporter 4. 2. Gene
0141	21	100.0	AT3G21420 - LBO1. 2-oxoglutarate (2OG) and Fe(II)-dependent oxygenase superfamily protein. Gene
0142	64	75.0	AT3G25500 - AFH1. formin homology 1. Gene
0143	121	36.67	AT1G66390 - MYB90. myb domain protein 90. Gene
0144	43	100.0	AT5G16250 - AT5G16250. transmembrane protein. Gene
0145	43	100.0	AT4G15480 - UGT84A1. UDP-Glycosyltransferase superfamily protein. Gene
0146	36	88.89	AT3G17360 - POK1. phragmoplast orienting kinesin 1. Gene
0147	29	92.86	AT5G60640 - PDIL1-4. PDI-like 1-4. Gene
0148	29	100.0	AT1G12640 - LPLAT1. MBOAT (membrane bound O-acyl transferase) family protein. Gene
0149	22	90.91	AT3G08030 - AT3G08030. DNA-directed RNA polymerase subunit beta (Protein of unknown function, DUF642). Gene
0150	22	100.0	AT1G75270 - DHAR2. dehydroascorbate reductase 2. Gene
0151	22	100.0	AT3G21250 - ABCC8. multidrug resistance-associated protein 6. Gene
0152	30	53.33	AT2G45750 - AT2G45750. S-adenosyl-L-methionine-dependent methyltransferases superfamily protein. Gene
0153	38	100.0	AT1G12370 - PHR1. photolyase 1. Gene
0154	23	100.0	AT5G17010 - AT5G17010. Major facilitator superfamily protein. Gene
0155	31	100.0	AT1G46264 - HSFB4. heat shock transcription factor B4. Gene
0156	39	73.68	AT4G26850 - VTC2. GDP-L-galactose phosphorylase 1. Gene
0157	94	100.0	AT1G47530 - AT1G47530. MATE efflux family protein. Gene
0158	55	81.48	AT3G62700 - ABCC14. multidrug resistance-associated protein 10. Gene
0159	40	50.0	AT2G05830 - AT2G05830. NagB/RpiA/CoA transferase-like superfamily protein. Gene
0160	104	100.0	AT3G06350 - MEE32. dehydroquinate dehydratase, putative / shikimate dehydrogenase. Gene
0161	81	55.0	AT1G63640 - AT1G63640. P-loop nucleoside triphosphate hydrolases superfamily protein with CH (Calponin Homology) domain-containing protein. Gene
0162	57	78.57	AT4G26160 - ACHT1. atypical CYS HIS rich thioredoxin 1. Gene
0163	33	100.0	AT1G62390 - Phox2. Octicosapeptide/Phox/Bem1p (PB1) domain-containing protein / tetratricopeptide repeat (TPR)-containing protein. Gene
0164	58	37.93	AT5G65670 - IAA9. indole-3-acetic acid inducible 9. Gene
0165	25	100.0	AT1G32860 - AT1G32860. Glycosyl hydrolase superfamily protein. Gene
0166	25	50.0	AT3G57650 - LPAT2. lysophosphatidyl acyltransferase 2. Gene
0167	84	100.0	AT5G24760 - AT5G24760. GroES-like zinc-binding dehydrogenase family protein. Gene
0168	34	94.12	AT1G02205 - CER1. Fatty acid hydroxylase superfamily. Gene
0169	43	100.0	AT5G54390 - HL. HAL2-like protein. Gene
0170	35	100.0	AT4G28660 - PSB28. photosystem II reaction center PSB28 protein. Gene
0171	35	88.24	AT3G49720 - AT3G49720. transmembrane protein. Gene
0172	35	100.0	AT1G08510 - FATB. fatty acyl-ACP thioesterases B. Gene
0173	35	64.71	AT2G36350 - AT2G36350. Protein kinase superfamily protein. Gene
0174	35	88.24	AT3G10410 - SCPL49. SERINE CARBOXYPEPTIDASE-LIKE 49. Gene
0175	89	63.64	AT1G60690 - AT1G60690. NAD(P)-linked oxidoreductase superfamily protein. Gene
0176	81	42.5	AT3G44200 - NEK6. serine/threonine-protein kinase NEK5. Gene
0177	27	100.0	AT1G17760 - CSTF77. Tetratricopeptide repeat (TPR)-like superfamily protein. Gene
0178	27	100.0	AT5G06240 - emb2735. embryo defective 2735. Gene
0179	27	100.0	AT4G39330 - CAD9. cinnamyl alcohol dehydrogenase 9. Gene
0180	488	50.41	AT1G22640 - MYB3. myb domain protein 3. Gene
0181	46	100.0	AT5G54380 - THE1. protein kinase family protein. Gene
0182	92	100.0	AT1G79840 - GL2. HD-ZIP IV family of homeobox-leucine zipper protein with lipid-binding START domain-containing protein. Gene
0183	46	100.0	AT3G54220 - SCR. GRAS family transcription factor. Gene
0184	37	100.0	AT3G13620 - PUT4. Amino acid permease family protein. Gene
0185	37	72.22	AT5G52340 - EXO70A2. exocyst subunit exo70 family protein A2. Gene
0186	28	50.0	AT1G56580 - SVB. plant/protein (Protein of unknown function, DUF538). Gene
0187	75	100.0	AT1G72970 - HTH. Glucose-methanol-choline (GMC) oxidoreductase family protein. Gene
0188	76	81.58	AT1G05850 - POM1. Chitinase family protein. Gene
0189	38	100.0	AT3G44610 - AT3G44610. Protein kinase superfamily protein. Gene
0190	29	85.71	AT3G24460 - AT3G24460. Serinc-domain containing serine and sphingolipid biosynthesis protein. Gene
0191	29	100.0	AT5G64260 - EXL2. EXORDIUM like 2. Gene
0192	39	84.21	AT3G53190 - AT3G53190. Pectin lyase-like superfamily protein. Gene
0193	40	100.0	AT1G65590 - HEXO3. beta-hexosaminidase 3. Gene
0194	40	100.0	AT4G33150 - AT4G33150. lysine-ketoglutarate reductase/saccharopine dehydrogenase bifunctional enzyme. Gene
0195	30	100.0	AT1G60060 - AT1G60060. Serine/threonine-protein kinase WNK (With No Lysine)-like protein. Gene
0196	31	86.67	AT5G62610 - AT5G62610. basic helix-loop-helix (bHLH) DNA-binding superfamily protein. Gene
0197	114	66.67	AT3G22840 - ELIP1. Chlorophyll A-B binding family protein. Gene
0198	52	92.31	AT4G22130 - SRF8. STRUBBELIG-receptor family 8. Gene
0199	107	100.0	AT2G26800 - AT2G26800. Aldolase superfamily protein. Gene
0200	33	93.75	AT4G08950 - EXO. Phosphate-responsive 1 family protein. Gene
0201	66	45.45	AT5G26670 - AT5G26670. Pectinacetylesterase family protein. Gene
0202	33	100.0	AT1G74880 - NdhO. NAD(P)H:plastoquinone dehydrogenase complex subunit O. Gene
0203	33	93.75	AT1G45688 - AT1G45688. transmembrane protein. Gene
0204	33	100.0	AT2G45650 - AGL6. AGAMOUS-like 6. Gene
0205	34	82.35	AT1G09000 - NP1. NPK1-related protein kinase 1. Gene
0206	34	100.0	AT3G14240 - AT3G14240. Subtilase family protein. Gene
0207	46	100.0	AT4G39410 - WRKY13. WRKY DNA-binding protein 13. Gene
0208	139	100.0	AT1G12050 - AT1G12050. fumarylacetoacetase. Gene
0209	58	100.0	AT5G53970 - TAT7. Tyrosine transaminase family protein. Gene
0210	35	76.47	AT3G56480 - AT3G56480. myosin heavy chain-like protein. Gene
0211	35	100.0	AT5G65930 - ZWI. kinesin-like calmodulin-binding protein (ZWICHEL). Gene
0212	35	58.82	AT4G30470 - AT4G30470. NAD(P)-binding Rossmann-fold superfamily protein. Gene
0213	70	54.29	AT1G29670 - AT1G29670. GDSL-like Lipase/Acylhydrolase superfamily protein. Gene
0214	35	94.12	AT2G45420 - LBD18. LOB domain-containing protein 18. Gene
0215	36	100.0	AT5G58300 - AT5G58300. Leucine-rich repeat protein kinase family protein. Gene
0216	36	55.56	AT1G10360 - GSTU18. glutathione S-transferase TAU 18. Gene
0217	36	100.0	AT4G12080 - AHL1. AT-hook motif nuclear-localized protein 1. Gene
0218	465	96.98	AT2G30490 - C4H. cinnamate-4-hydroxylase. Gene
0219	49	100.0	AT5G18460 - AT5G18460. carboxyl-terminal peptidase (DUF239). Gene
0220	37	100.0	AT5G65380 - AT5G65380. MATE efflux family protein. Gene
0221	37	100.0	AT3G15820 - ROD1. phosphatidic acid phosphatase-related / PAP2-like protein. Gene
0222	50	96.0	AT3G46290 - HERK1. hercules receptor kinase 1. Gene
0223	50	92.0	AT4G18910 - NIP1. 2. NOD26-like intrinsic protein 1. 2. Gene
0224	63	41.94	AT5G45275 - AT5G45275. Major facilitator superfamily protein. Gene
0225	38	47.37	AT4G35630 - PSAT. phosphoserine aminotransferase. Gene
0226	38	78.95	AT5G58590 - RANBP1. RAN binding protein 1. Gene
0227	38	100.0	AT3G06350 - MEE32. dehydroquinate dehydratase, putative / shikimate dehydrogenase. Gene
0228	76	100.0	AT1G01200 - RABA3. RAB GTPase homolog A3. Gene
0229	38	52.63	AT1G77130 - PGSIP2. plant glycogenin-like starch initiation protein 2. Gene
0230	179	100.0	AT1G48850 - EMB1144. chorismate synthase, putative / 5-enolpyruvylshikimate-3-phosphate phospholyase. Gene
0231	52	100.0	AT2G26730 - AT2G26730. Leucine-rich repeat protein kinase family protein. Gene
0232	52	100.0	AT4G10050 - AT4G10050. esterase/lipase/thioesterase family protein. Gene
0233	53	53.85	AT1G34430 - EMB3003. 2-oxoacid dehydrogenases acyltransferase family protein. Gene
0234	136	95.59	AT1G32100 - PRR1. pinoresinol reductase 1. Gene
0235	41	45.0	AT4G35810 - AT4G35810. 2-oxoglutarate (2OG) and Fe(II)-dependent oxygenase superfamily protein. Gene
0236	41	60.0	AT2G24610 - CNGC14. cyclic nucleotide-gated channel 14. Gene
0237	41	100.0	AT3G61870 - AT3G61870. plant/protein. Gene
0238	315	46.5	AT5G33370 - AT5G33370. GDSL-like Lipase/Acylhydrolase superfamily protein. Gene
0239	69	100.0	AT1G21880 - LYM1. lysm domain GPI-anchored protein 1 precursor. Gene
0240	126	66.67	AT4G23500 - AT4G23500. Pectin lyase-like superfamily protein. Gene
0241	70	100.0	AT3G26570 - PHT2. 1. phosphate transporter 2. 1. Gene
0242	56	100.0	AT2G20340 - AAS. Pyridoxal phosphate (PLP)-dependent transferases superfamily protein. Gene
0243	42	100.0	AT5G57850 - ADCL. D-aminoacid aminotransferase-like PLP-dependent enzymes superfamily protein. Gene
0244	71	54.29	AT1G20850 - XCP2. xylem cysteine peptidase 2. Gene
0245	43	100.0	AT3G07700 - AT3G07700. Protein kinase superfamily protein. Gene
0246	87	20.93	AT5G61430 - NAC100. NAC domain containing protein 100. Gene
0247	1142	77.58	AT2G37040 - PAL1. PHE ammonia lyase 1. Gene
0248	44	90.91	AT2G32580 - AT2G32580. transmembrane protein, putative (DUF1068). Gene
0249	44	100.0	AT1G49430 - LACS2. long-chain acyl-CoA synthetase 2. Gene
0250	44	100.0	AT4G32770 - VTE1. tocopherol cyclase, chloroplast / vitamin E deficient 1 (VTE1) / sucrose export defective 1 (SXD1). Gene
0251	59	100.0	AT2G36310 - URH1. uridine-ribohydrolase 1. Gene
0252	251	96.8	AT2G22250 - AAT. aspartate aminotransferase. Gene
0253	45	95.45	AT3G14310 - PME3. pectin methylesterase 3. Gene
0254	60	100.0	AT2G26690 - AT2G26690. Major facilitator superfamily protein. Gene
0255	91	95.56	AT4G30210 - ATR2. P450 reductase 2. Gene
0256	76	89.47	AT3G07800 - TK1a. Thymidine kinase. Gene
0257	46	43.48	AT1G10750 - AT1G10750. carboxyl-terminal peptidase, putative (DUF239). Gene
0258	46	100.0	AT4G38690 - AT4G38690. PLC-like phosphodiesterases superfamily protein. Gene
0259	46	60.87	AT4G14740 - AT4G14740. auxin canalization protein (DUF828). Gene
0260	77	55.26	AT2G39350 - ABCG1. ABC-2 type transporter family protein. Gene
0261	77	52.63	AT3G47460 - ATSMC2. Structural maintenance of chromosomes (SMC) family protein. Gene
0262	62	100.0	AT4G33000 - CBL10. calcineurin B-like protein 10. Gene
0263	47	100.0	AT1G67510 - AT1G67510. Leucine-rich repeat protein kinase family protein. Gene
0264	48	87.5	AT1G79650 - RAD23B. Rad23 UV excision repair protein family. Gene
0265	113	39.29	AT4G37990 - ELI3-2. cinnamyl alcohol dehydrogenase 8. Gene
0266	65	84.38	AT5G53800 - AT5G53800. nucleic acid-binding protein. Gene
0267	66	96.97	AT5G07990 - TT7. Cytochrome P450 superfamily protein. Gene
0268	83	100.0	AT3G16370 - AT3G16370. GDSL-like Lipase/Acylhydrolase superfamily protein. Gene
0269	50	96.0	AT5G08170 - EMB1873. porphyromonas-type peptidyl-arginine deiminase family protein. Gene
0270	50	100.0	AT4G02680 - EOL1. ETO1-like 1. Gene
0271	50	100.0	AT2G41370 - BOP2. Ankyrin repeat family protein / BTB/POZ domain-containing protein. Gene
0272	50	100.0	AT5G64440 - FAAH. fatty acid amide hydrolase. Gene
0273	50	100.0	AT3G16200 - AT3G16200. DNA-directed RNA polymerase subunit beta. Gene
0274	50	100.0	AT1G50240 - FU. kinase family with ARM repeat domain-containing protein. Gene
0275	267	92.48	AT4G19640 - ARA7. Ras-related small GTP-binding family protein. Gene
0276	67	96.97	AT1G68320 - MYB62. myb domain protein 62. Gene
0277	85	66.67	AT5G05390 - LAC12. laccase 12. Gene
0278	51	60.0	AT1G74380 - XXT5. xyloglucan xylosyltransferase 5. Gene
0279	51	100.0	AT1G52540 - AT1G52540. Protein kinase superfamily protein. Gene
0280	51	80.0	AT1G18580 - GAUT11. galacturonosyltransferase 11. Gene
0281	103	58.82	AT5G05580 - FAD8. fatty acid desaturase 8. Gene
0282	69	94.12	AT1G33110 - AT1G33110. MATE efflux family protein. Gene
0283	52	96.15	AT2G22500 - UCP5. uncoupling protein 5. Gene
0284	52	100.0	AT1G59740 - AT1G59740. Major facilitator superfamily protein. Gene
0285	52	92.31	AT3G05290 - PNC1. peroxisomal adenine nucleotide carrier 1. Gene
0286	174	65.52	AT5G06390 - FLA17. FASCICLIN-like arabinogalactan protein 17 precursor. Gene
0287	53	69.23	AT2G28380 - DRB2. dsRNA-binding protein 2. Gene
0288	53	100.0	AT5G50260 - CEP1. Cysteine proteinases superfamily protein. Gene
0289	54	62.96	AT2G33700 - PP2CG1. Protein phosphatase 2C family protein. Gene
0290	91	100.0	AT3G11945 - HST. homogentisate prenyltransferase. Gene
0291	73	100.0	AT5G61480 - PXY. Leucine-rich repeat protein kinase family protein. Gene
0292	73	94.44	AT5G47500 - PME5. Pectin lyase-like superfamily protein. Gene
0293	220	97.27	AT1G22170 - AT1G22170. Phosphoglycerate mutase family protein. Gene
0294	55	100.0	AT5G06270 - AT5G06270. hypothetical protein. Gene
0295	92	100.0	AT2G26560 - PLA2A. phospholipase A 2A. Gene
0296	74	94.59	AT1G64390 - GH9C2. glycosyl hydrolase 9C2. Gene
0297	93	95.65	AT1G11910 - APA1. aspartic proteinase A1. Gene
0298	93	97.83	AT2G40320 - TBL33. TRICHOME BIREFRINGENCE-LIKE 33. Gene
0299	56	92.86	AT1G59870 - PEN3. ABC-2 and Plant PDR ABC-type transporter family protein. Gene
0300	114	85.96	AT1G29040 - AT1G29040. 50S ribosomal protein L34. Gene
0301	57	82.14	AT3G02540 - RAD23C. Rad23 UV excision repair protein family. Gene
0302	76	100.0	AT3G26060 - PRXQ. Thioredoxin superfamily protein. Gene
0303	154	71.43	AT3G45850 - AT3G45850. P-loop containing nucleoside triphosphate hydrolases superfamily protein. Gene
0304	386	54.4	AT3G23050 - IAA7. indole-3-acetic acid 7. Gene
0305	58	89.66	AT4G32940 - GAMMA-VPE. gamma vacuolar processing enzyme. Gene
0306	97	77.08	AT5G48640 - AT5G48640. Cyclin family protein. Gene
0307	136	97.06	AT1G01225 - AT1G01225. NC domain-containing protein-like protein. Gene
0308	59	100.0	AT2G28470 - BGAL8. beta-galactosidase 8. Gene
0309	1325	32.78	AT3G02360 - AT3G02360. 6-phosphogluconate dehydrogenase family protein. Gene
0310	99	77.55	AT1G01950 - ARK2. armadillo repeat kinesin 2. Gene
0311	60	53.33	AT5G20070 - NUDX19. nudix hydrolase homolog 19. Gene
0312	60	100.0	AT1G69780 - ATHB13. Homeobox-leucine zipper protein family. Gene
0313	101	98.0	AT1G63260 - TET10. tetraspanin10. Gene
0314	124	80.65	AT5G66680 - DGL1. dolichyl-diphosphooligosaccharide-protein glycosyltransferase 48kDa subunit family protein. Gene
0315	186	89.25	AT4G36180 - AT4G36180. Leucine-rich receptor-like protein kinase family protein. Gene
0316	83	70.73	AT3G07630 - ADT2. arogenate dehydratase 2. Gene
0317	125	100.0	AT2G36570 - AT2G36570. Leucine-rich repeat protein kinase family protein. Gene
0318	168	78.57	AT5G56590 - AT5G56590. O-Glycosyl hydrolases family 17 protein. Gene
0319	147	64.38	AT1G68130 - IDD14. indeterminate(ID)-domain 14. Gene
0320	63	38.71	AT5G59720 - HSP18.2. heat shock protein 18.2. Gene
0321	252	100.0	AT1G74030 - ENO1. enolase 1. Gene
0322	127	41.27	AT4G22540 - ORP2A. OSBP(oxysterol binding protein)-related protein 2A. Gene
0323	127	100.0	AT4G09960 - STK. K-box region and MADS-box transcription factor family protein. Gene
0324	360	62.22	AT4G31590 - CSLC5. Cellulose-synthase-like C5. Gene
0325	106	96.23	AT4G39090 - RD19. Papain family cysteine protease. Gene
0326	128	79.69	AT2G42210 - OEP16-3. Mitochondrial import inner membrane translocase subunit Tim17/Tim22/Tim23 family protein. Gene
0327	107	98.11	AT4G18960 - AG. K-box region and MADS-box transcription factor family protein. Gene
0328	129	100.0	AT5G24580 - AT5G24580. Heavy metal transport/detoxification superfamily protein. Gene
0329	108	100.0	AT2G26250 - KCS10. 3-ketoacyl-CoA synthase 10. Gene
0330	173	100.0	AT1G30440 - AT1G30440. Phototropic-responsive NPH3 family protein. Gene
0331	65	100.0	AT5G49630 - AAP6. amino acid permease 6. Gene
0332	87	100.0	AT4G33480 - AT4G33480. BTB/POZ domain protein TNFAIP protein. Gene
0333	87	100.0	AT5G09750 - HEC3. basic helix-loop-helix (bHLH) DNA-binding superfamily protein. Gene
0334	131	61.54	AT5G11420 - AT5G11420. transmembrane protein, putative (Protein of unknown function, DUF642). Gene
0335	178	57.3	AT4G11010 - NDPK3. nucleoside diphosphate kinase 3. Gene
0336	135	100.0	AT5G64970 - AT5G64970. Mitochondrial substrate carrier family protein. Gene
0337	68	100.0	AT1G12460 - AT1G12460. Leucine-rich repeat protein kinase family protein. Gene
0338	272	100.0	AT5G57800 - CER3. Fatty acid hydroxylase superfamily. Gene
0339	68	100.0	AT4G33760 - AT4G33760. tRNA synthetase class II (D, K and N) family protein. Gene
0340	68	100.0	AT2G26580 - YAB5. plant-specific transcription factor YABBY family protein. Gene
0341	91	66.67	AT1G02520 - ABCB11. P-glycoprotein 11. Gene
0342	388	95.36	AT1G68530 - KCS6. 3-ketoacyl-CoA synthase 6. Gene
0343	69	100.0	AT4G20940 - GHR1. Leucine-rich receptor-like protein kinase family protein. Gene
0344	92	100.0	AT3G51895 - SULTR3. 1. sulfate transporter 3. 1. Gene
0345	115	98.25	AT3G21510 - AHP1. histidine-containing phosphotransmitter 1. Gene
0346	116	100.0	AT4G28250 - EXPB3. expansin B3. Gene
0347	70	100.0	AT5G13520 - AT5G13520. peptidase M1 family protein. Gene
0348	94	82.98	AT2G39290 - PGP1. phosphatidylglycerolphosphate synthase 1. Gene
0349	71	100.0	AT4G39230 - AT4G39230. NmrA-like negative transcriptional regulator family protein. Gene
0350	142	60.56	AT5G25265 - AT5G25265. Hyp O-arabinosyltransferase-like protein. Gene
0351	262	76.34	AT2G47460 - MYB12. myb domain protein 12. Gene
0352	143	100.0	AT3G20820 - AT3G20820. Leucine-rich repeat (LRR) family protein. Gene
0353	96	39.58	AT2G45430 - AHL22. AT-hook motif nuclear-localized protein 22. Gene
0354	72	91.67	AT1G42470 - AT1G42470. Patched family protein. Gene
0355	410	58.05	AT1G24260 - SEP3. K-box region and MADS-box transcription factor family protein. Gene
0356	242	100.0	AT3G13540 - MYB5. myb domain protein 5. Gene
0357	121	93.33	AT1G18370 - HIK. ATP binding microtubule motor family protein. Gene
0358	97	52.08	AT1G01540 - AT1G01540. Protein kinase superfamily protein. Gene
0359	97	50.0	AT3G24480 - AT3G24480. Leucine-rich repeat (LRR) family protein. Gene
0360	173	100.0	AT2G45190 - AFO. Plant-specific transcription factor YABBY family protein. Gene
0361	75	83.78	AT1G52870 - AT1G52870. Peroxisomal membrane 22 kDa (Mpv17/PMP22) family protein. Gene
0362	203	70.3	AT1G76340 - GONST3. golgi nucleotide sugar transporter 3. Gene
0363	77	94.74	AT3G08640 - AT3G08640. alphavirus core family protein (DUF3411). Gene
0364	180	97.78	AT4G02290 - GH9B13. glycosyl hydrolase 9B13. Gene
0365	104	61.54	AT4G00360 - CYP86A2. cytochrome P450, family 86, subfamily A, polypeptide 2. Gene
0366	131	98.46	AT5G50375 - CPI1. cyclopropyl isomerase. Gene
0367	79	79.49	AT3G55070 - AT3G55070. LisH/CRA/RING-U-box domains-containing protein. Gene
0368	185	46.74	AT5G06710 - HAT14. homeobox leucine zipper protein. Gene
0369	106	100.0	AT5G54250 - CNGC4. cyclic nucleotide-gated cation channel 4. Gene
0370	186	100.0	AT5G55230 - MAP65-1. microtubule-associated proteins 65-1. Gene
0371	80	100.0	AT2G01210 - AT2G01210. Leucine-rich repeat protein kinase family protein. Gene
0372	107	45.28	AT3G14450 - CID9. CTC-interacting domain 9. Gene
0373	107	100.0	AT3G02110 - scpl25. serine carboxypeptidase-like 25. Gene
0374	482	61.0	AT1G08250 - ADT6. arogenate dehydratase 6. Gene
0375	110	100.0	AT3G07990 - SCPL27. serine carboxypeptidase-like 27. Gene
0376	110	54.55	AT1G04920 - SPS3F. sucrose phosphate synthase 3F. Gene
0377	111	100.0	AT3G12080 - emb2738. GTP-binding family protein. Gene
0378	111	100.0	AT3G15990 - SULTR3. 4. sulfate transporter 3. 4. Gene
0379	111	98.18	AT2G32720 - CB5-B. cytochrome B5 isoform B. Gene
0380	113	98.21	AT5G17190 - AT5G17190. B-cell receptor-associated-like protein. Gene
0381	85	100.0	AT3G58690 - AT3G58690. Protein kinase superfamily protein. Gene
0382	85	100.0	AT5G19730 - AT5G19730. Pectin lyase-like superfamily protein. Gene
0383	285	56.34	AT2G01630 - AT2G01630. O-Glycosyl hydrolases family 17 protein. Gene
0384	114	100.0	AT5G54160 - OMT1. O-methyltransferase 1. Gene
0385	143	94.37	AT5G46280 - MCM3. Minichromosome maintenance (MCM2/3/5) family protein. Gene
0386	86	100.0	AT1G63940 - MDAR6. monodehydroascorbate reductase 6. Gene
0387	173	46.51	AT1G77380 - AAP3. amino acid permease 3. Gene
0388	87	41.86	AT3G52750 - FTSZ2-2. Tubulin/FtsZ family protein. Gene
0389	233	100.0	AT2G26330 - ER. Leucine-rich receptor-like protein kinase family protein. Gene
0390	118	89.83	AT4G25130 - PMSR4. peptide met sulfoxide reductase 4. Gene
0391	118	98.31	AT3G51670 - AT3G51670. SEC14 cytosolic factor family protein / phosphoglyceride transfer family protein. Gene
0392	148	100.0	AT1G75500 - WAT1. Walls Are Thin 1. Gene
0393	119	100.0	AT1G44900 - MCM2. minichromosome maintenance (MCM2/3/5) family protein. Gene
0394	149	100.0	AT5G17230 - PSY. PHYTOENE SYNTHASE. Gene
0395	209	90.38	AT4G36360 - BGAL3. beta-galactosidase 3. Gene
0396	120	98.33	AT5G60020 - LAC17. laccase 17. Gene
0397	91	60.0	AT1G54390 - ING2. PHD finger protein-like protein. Gene
0398	607	60.07	AT5G03760 - ATCSLA09. Nucleotide-diphospho-sugar transferases superfamily protein. Gene
0399	213	100.0	AT2G36870 - XTH32. xyloglucan endotransglucosylase/hydrolase 32. Gene
0400	122	100.0	AT3G18430 - AT3G18430. Calcium-binding EF-hand family protein. Gene
0401	122	68.85	AT3G23530 - AT3G23530. Cyclopropane-fatty-acyl-phospholipid synthase. Gene
0402	184	94.57	AT2G03350 - AT2G03350. DUF538 family protein (Protein of unknown function, DUF538). Gene
0403	215	99.07	AT4G21790 - TOM1. tobamovirus multiplication 1. Gene
0404	93	100.0	AT4G28730 - GrxC5. Glutaredoxin family protein. Gene
0405	93	95.65	AT4G22890 - PGR5-LIKE A. PGR5-LIKE A. Gene
0406	590	44.75	AT1G05230 - HDG2. homeodomain GLABROUS 2. Gene
0407	219	92.66	AT5G20950 - AT5G20950. Glycosyl hydrolase family protein. Gene
0408	94	68.09	AT3G62020 - GLP10. germin-like protein 10. Gene
0409	126	100.0	AT1G67730 - KCR1. beta-ketoacyl reductase 1. Gene
0410	95	55.32	AT5G46240 - KAT1. 1. Gene
0411	258	53.49	AT1G76160 - sks5. SKU5 similar 5. Gene
0412	226	100.0	AT2G40890 - CYP98A3. cytochrome P450, family 98, subfamily A, polypeptide 3. Gene
0413	162	95.06	AT4G25960 - ABCB2. P-glycoprotein 2. Gene
0414	98	100.0	AT1G31770 - ABCG14. ATP-binding cassette 14. Gene
0415	131	52.31	AT3G54320 - WRI1. Integrase-type DNA-binding superfamily protein. Gene
0416	263	45.04	AT1G07230 - NPC1. non-specific phospholipase C1. Gene
0417	199	90.91	AT5G44560 - VPS2.2. SNF7 family protein. Gene
0418	134	59.7	AT1G21070 - AT1G21070. Nucleotide-sugar transporter family protein. Gene
0419	134	97.01	AT2G38080 - IRX12. Laccase/Diphenol oxidase family protein. Gene
0420	101	58.0	AT3G19170 - PREP1. presequence protease 1. Gene
0421	842	49.41	AT5G48300 - ADG1. ADP glucose pyrophosphorylase 1. Gene
0422	3021	18.87	AT2G40610 - EXPA8. expansin A8. Gene
0423	172	45.35	AT4G39080 - VHA-A3. vacuolar proton ATPase A3. Gene
0424	138	71.01	AT2G47180 - GolS1. galactinol synthase 1. Gene
0425	173	87.21	AT1G63690 - SPPL2. SIGNAL PEPTIDE PEPTIDASE-LIKE 2. Gene
0426	140	100.0	AT5G46180 - DELTA-OAT. ornithine-delta-aminotransferase. Gene
0427	105	80.77	AT3G16480 - MPPalpha. mitochondrial processing peptidase alpha subunit. Gene
0428	105	100.0	AT5G15410 - DND1. Cyclic nucleotide-regulated ion channel family protein. Gene
0429	106	98.11	AT4G09580 - AT4G09580. SNARE associated Golgi protein family. Gene
0430	320	74.38	AT1G56720 - AT1G56720. Protein kinase superfamily protein. Gene
0431	214	46.73	AT3G01490 - AT3G01490. Protein kinase superfamily protein. Gene
0432	215	99.07	AT1G20190 - EXPA11. expansin 11. Gene
0433	253	92.86	AT5G60920 - COB. COBRA-like extracellular glycosyl-phosphatidyl inositol-anchored protein family. Gene
0434	363	33.15	AT1G08810 - MYB60. myb domain protein 60. Gene
0435	439	66.21	AT1G73590 - PIN1. Auxin efflux carrier family protein. Gene
0436	183	54.95	AT1G60160 - AT1G60160. Potassium transporter family protein. Gene
0437	110	98.18	AT5G62710 - AT5G62710. Leucine-rich repeat protein kinase family protein. Gene
0438	111	100.0	AT5G49890 - CLC-C. chloride channel C. Gene
0439	111	92.73	AT4G13700 - PAP23. purple acid phosphatase 23. Gene
0440	186	73.12	AT1G21980 - PIP5K1. phosphatidylinositol-4-phosphate 5-kinase 1. Gene
0441	113	42.86	AT2G34410 - RWA3. O-acetyltransferase family protein. Gene
0442	494	65.59	AT5G49460 - ACLB-2. ATP citrate lyase subunit B 2. Gene
0443	114	100.0	AT1G72040 - dNK. P-loop containing nucleoside triphosphate hydrolases superfamily protein. Gene
0444	306	45.75	AT5G43760 - KCS20. 3-ketoacyl-CoA synthase 20. Gene
0445	268	75.37	AT1G20930 - CDKB2. 2. cyclin-dependent kinase B2. 2. Gene
0446	232	100.0	AT5G23140 - NCLPP7. nuclear-encoded CLP protease P7. Gene
0447	116	100.0	AT1G13380 - AT1G13380. sodium/hydrogen exchanger (DUF1218). Gene
0448	155	100.0	AT3G18080 - BGLU44. B-S glucosidase 44. Gene
0449	1709	40.98	AT3G56800 - CAM3. calmodulin 3. Gene
0450	117	100.0	AT2G20060 - AT2G20060. Ribosomal protein L4/L1 family. Gene
0451	312	100.0	AT4G28950 - ROP9. RHO-related protein from plants 9. Gene
0452	117	98.28	AT3G14930 - HEME1. Uroporphyrinogen decarboxylase. Gene
0453	118	100.0	AT1G32450 - NRT1.5. nitrate transporter 1.5. Gene
0454	197	100.0	AT5G63860 - UVR8. Regulator of chromosome condensation (RCC1) family protein. Gene
0455	237	77.97	AT3G56370 - AT3G56370. Leucine-rich repeat protein kinase family protein. Gene
0456	359	79.33	AT5G11500 - AT5G11500. coiled-coil protein. Gene
0457	240	100.0	AT2G38110 - GPAT6. glycerol-3-phosphate acyltransferase 6. Gene
0458	201	98.0	AT3G19540 - AT3G19540. glutamyl-tRNA (Gln) amidotransferase subunit A (DUF620). Gene
0459	161	96.25	AT1G28110 - SCPL45. serine carboxypeptidase-like 45. Gene
0460	283	90.78	AT3G22880 - DMC1. DNA repair (Rad51) family protein. Gene
0461	243	67.77	AT5G15310 - MYB16. myb domain protein 16. Gene
0462	122	88.52	AT1G30330 - ARF6. auxin response factor 6. Gene
0463	122	100.0	AT3G24503 - ALDH2C4. aldehyde dehydrogenase 2C4. Gene
0464	122	100.0	AT1G80460 - NHO1. Actin-like ATPase superfamily protein. Gene
0465	408	51.96	AT5G13280 - AK-LYS1. aspartate kinase 1. Gene
0466	123	67.21	AT1G18250 - ATLP-1. Pathogenesis-related thaumatin superfamily protein. Gene
0467	329	76.22	AT3G62270 - AT3G62270. HCO3- transporter family. Gene
0468	165	100.0	AT5G07590 - AT5G07590. Transducin/WD40 repeat-like superfamily protein. Gene
0469	416	99.04	AT5G17770 - CBR. NADH:cytochrome B5 reductase 1. Gene
0470	125	70.97	AT1G09270 - IMPA-4. importin alpha isoform 4. Gene
0471	125	98.39	AT1G75220 - ERDL6. Major facilitator superfamily protein. Gene
0472	125	100.0	AT5G58260 - NdhN. oxidoreductases, acting on NADH or NADPH, quinone or similar compound as acceptor. Gene
0473	125	95.16	AT4G36520 - AT4G36520. Chaperone DnaJ-domain superfamily protein. Gene
0474	167	59.04	AT3G49220 - AT3G49220. Plant invertase/pectin methylesterase inhibitor superfamily. Gene
0475	376	60.64	AT1G79530 - GAPCP-1. glyceraldehyde-3-phosphate dehydrogenase of plastid 1. Gene
0476	377	100.0	AT4G11820 - HMGS. hydroxymethylglutaryl-CoA synthase / HMG-CoA synthase / 3-hydroxy-3-methylglutaryl coenzyme A synthase. Gene
0477	337	67.86	AT5G01650 - AT5G01650. Tautomerase/MIF superfamily protein. Gene
0478	127	100.0	AT1G48350 - EMB3105. Ribosomal L18p/L5e family protein. Gene
0479	212	100.0	AT3G25530 - GLYR1. glyoxylate reductase 1. Gene
0480	171	100.0	AT1G12500 - AT1G12500. Nucleotide-sugar transporter family protein. Gene
0481	1676	19.21	AT2G30950 - VAR2. FtsH extracellular protease family. Gene
0482	258	100.0	AT5G66120 - AT5G66120. 3-dehydroquinate synthase. Gene
0483	216	77.78	AT5G40650 - SDH2-2. succinate dehydrogenase 2-2. Gene
0484	173	68.6	AT3G13510 - AT3G13510. carboxyl-terminal peptidase, putative (DUF239). Gene
0485	130	80.0	AT4G29130 - HXK1. hexokinase 1. Gene
0486	217	100.0	AT1G70710 - GH9B1. glycosyl hydrolase 9B1. Gene
0487	261	38.46	AT4G30260 - AT4G30260. Integral membrane Yip1 family protein. Gene
0488	218	100.0	AT2G15790 - SQN. peptidyl-prolyl cis-trans isomerase / cyclophilin-40 (CYP40) / rotamase. Gene
0489	132	96.97	AT5G49800 - AT5G49800. Polyketide cyclase/dehydrase and lipid transport superfamily protein. Gene
0490	133	100.0	AT4G39700 - AT4G39700. Heavy metal transport/detoxification superfamily protein. Gene
0491	133	89.39	AT4G33110 - AT4G33110. S-adenosyl-L-methionine-dependent methyltransferases superfamily protein. Gene
0492	179	76.4	AT1G05620 - URH2. uridine-ribohydrolase 2. Gene
0493	135	83.58	AT2G29690 - ASA2. anthranilate synthase 2. Gene
0494	136	89.71	AT1G32520 - AT1G32520. TLDc domain protein. Gene
0495	227	82.3	AT5G55140 - AT5G55140. ribosomal protein L30 family protein. Gene
0496	779	37.79	AT2G45290 - AT2G45290. Transketolase. Gene
0497	277	92.75	AT5G13420 - TRA2. Aldolase-type TIM barrel family protein. Gene
0498	139	100.0	AT2G01170 - BAT1. bidirectional amino acid transporter 1. Gene
0499	510	67.84	AT1G34020 - AT1G34020. Nucleotide-sugar transporter family protein. Gene
0500	140	100.0	AT2G38280 - FAC1. AMP deaminase, putative / myoadenylate deaminase. Gene
0501	141	100.0	AT2G21170 - TIM. triosephosphate isomerase. Gene
0502	330	63.03	AT4G00900 - ECA2. ER-type Ca2 -ATPase 2. Gene
0503	190	74.74	AT4G34230 - CAD5. cinnamyl alcohol dehydrogenase 5. Gene
0504	239	75.63	AT5G02270 - ABCI20. non-intrinsic ABC protein 9. Gene
0505	718	49.03	AT3G60190 - DL1E. DYNAMIN-like 1E. Gene
0506	193	68.75	AT1G55740 - SIP1. seed imbibition 1. Gene
0507	387	79.27	AT1G17840 - ABCG11. white-brown complex-like protein. Gene
0508	194	100.0	AT5G03860 - MLS. malate synthase. Gene
0509	538	46.1	AT5G13430 - AT5G13430. Ubiquinol-cytochrome C reductase iron-sulfur subunit. Gene
0510	245	86.89	AT1G19920 - APS2. Pseudouridine synthase/archaeosine transglycosylase-like family protein. Gene
0511	297	100.0	AT2G36910 - ABCB1. ATP binding cassette subfamily B1. Gene
0512	149	98.65	AT5G64350 - FKBP12. FK506-binding protein 12. Gene
0513	150	100.0	AT1G19330 - AT1G19330. histone deacetylase complex subunit. Gene
0514	753	66.49	AT3G23990 - HSP60. heat shock protein 60. Gene
0515	251	100.0	AT2G26900 - BASS2. Sodium Bile acid symporter family. Gene
0516	201	100.0	AT3G25400 - AT3G25400. dCTP pyrophosphatase-like protein. Gene
0517	151	92.0	AT5G19530 - ACL5. S-adenosyl-L-methionine-dependent methyltransferases superfamily protein. Gene
0518	151	100.0	AT2G36885 - AT2G36885. translation initiation factor. Gene
0519	153	100.0	AT1G64680 - AT1G64680. beta-carotene isomerase D27. Gene
0520	205	86.27	AT5G07740 - AT5G07740. actin binding protein. Gene
0521	619	58.58	AT1G61800 - GPT2. glucose-6-phosphate/phosphate translocator 2. Gene
0522	207	51.46	AT5G27410 - AT5G27410. D-aminoacid aminotransferase-like PLP-dependent enzymes superfamily protein. Gene
0523	311	100.0	AT3G22960 - PKP-ALPHA. Pyruvate kinase family protein. Gene
0524	156	100.0	AT1G10700 - PRS3. phosphoribosyl pyrophosphate (PRPP) synthase 3. Gene
0525	158	100.0	AT1G26940 - AT1G26940. Cyclophilin-like peptidyl-prolyl cis-trans isomerase family protein. Gene
0526	739	46.07	AT2G36830 - GAMMA-TIP. gamma tonoplast intrinsic protein. Gene
0527	423	98.1	AT5G65700 - BAM1. Leucine-rich receptor-like protein kinase family protein. Gene
0528	212	66.04	AT5G15080 - AT5G15080. Protein kinase superfamily protein. Gene
0529	270	65.19	AT4G33010 - GLDP1. glycine decarboxylase P-protein 1. Gene
0530	324	100.0	AT5G49720 - GH9A1. glycosyl hydrolase 9A1. Gene
0531	1137	61.8	AT1G78570 - RHM1. rhamnose biosynthesis 1. Gene
0532	164	100.0	AT5G13120 - Pnsl5. cyclophilin 20-2. Gene
0533	438	94.52	AT4G37870 - PCK1. phosphoenolpyruvate carboxykinase 1. Gene
0534	275	72.26	AT2G13560 - NAD-ME1. NAD-dependent malic enzyme 1. Gene
0535	330	99.39	AT5G08530 - CI51. 51 kDa subunit of complex I. Gene
0536	165	100.0	AT5G45390 - CLPP4. CLP protease P4. Gene
0537	500	48.4	AT3G05540 - AT3G05540. Methionine sulfoxide reductase (MSS4-like) family protein. Gene
0538	278	55.4	AT2G38620 - CDKB1. 2. cyclin-dependent kinase B1. 2. Gene
0539	168	71.43	AT4G00710 - BSK3. BR-signaling kinase 3. Gene
0540	1572	35.5	AT2G34480 - AT2G34480. Ribosomal protein L18ae/LX family protein. Gene
0541	3777	47.3	AT1G09200 - AT1G09200. Histone superfamily protein. Gene
0542	226	97.35	AT3G46940 - DUT1. DUTP-PYROPHOSPHATASE-LIKE 1. Gene
0543	227	93.81	AT1G51610 - AT1G51610. Cation efflux family protein. Gene
0544	284	37.32	AT4G19120 - ERD3. S-adenosyl-L-methionine-dependent methyltransferases superfamily protein. Gene
0545	570	37.89	AT2G19770 - PRF5. profilin 5. Gene
0546	229	100.0	AT3G58730 - AT3G58730. vacuolar ATP synthase subunit D (VATD) / V-ATPase D subunit / vacuolar proton pump D subunit (VATPD). Gene
0547	172	74.42	AT1G74960 - FAB1. fatty acid biosynthesis 1. Gene
0548	459	37.55	AT3G02560 - AT3G02560. Ribosomal protein S7e family protein. Gene
0549	287	79.02	AT2G05840 - PAA2. 20S proteasome subunit PAA2. Gene
0550	350	98.29	AT3G27060 - TSO2. Ferritin/ribonucleotide reductase-like family protein. Gene
0551	175	98.85	AT4G33680 - AGD2. Pyridoxal phosphate (PLP)-dependent transferases superfamily protein. Gene
0552	175	82.76	AT2G45140 - PVA12. plant VAP homolog 12. Gene
0553	292	100.0	AT2G45790 - PMM. phosphomannomutase. Gene
0554	292	37.67	AT2G41140 - CRK1. CDPK-related kinase 1. Gene
0555	410	55.12	AT3G57880 - AT3G57880. Calcium-dependent lipid-binding (CaLB domain) plant phosphoribosyltransferase family protein. Gene
0556	177	98.86	AT5G57410 - AT5G57410. Afadin/alpha-actinin-binding protein. Gene
0557	413	64.08	AT2G22780 - PMDH1. peroxisomal NAD-malate dehydrogenase 1. Gene
0558	296	100.0	AT5G15630 - IRX6. COBRA-like extracellular glycosyl-phosphatidyl inositol-anchored protein family. Gene
0559	480	77.92	AT5G63400 - ADK1. adenylate kinase 1. Gene
0560	182	63.74	AT4G20980 - AT4G20980. Eukaryotic translation initiation factor 3 subunit 7 (eIF-3). Gene
0561	182	62.64	AT3G22370 - AOX1A. alternative oxidase 1A. Gene
0562	183	98.9	AT5G04900 - NOL. NYC1-like protein. Gene
0563	246	90.24	AT4G00730 - ANL2. Homeobox-leucine zipper family protein / lipid-binding START domain-containing protein. Gene
0564	308	97.4	AT1G15950 - CCR1. cinnamoyl coa reductase 1. Gene
0565	185	84.78	AT3G51850 - CPK13. calcium-dependent protein kinase 13. Gene
0566	185	100.0	AT5G52840 - AT5G52840. NADH-ubiquinone oxidoreductase-like protein. Gene
0567	435	77.42	AT1G56340 - CRT1a. calreticulin 1a. Gene
0568	436	89.45	AT2G33150 - PKT3. peroxisomal 3-ketoacyl-CoA thiolase 3. Gene
0569	251	100.0	AT1G04690 - KAB1. potassium channel beta subunit 1. Gene
0570	316	94.94	AT3G01340 - AT3G01340. Transducin/WD40 repeat-like superfamily protein. Gene
0571	257	100.0	AT5G46570 - BSK2. BR-signaling kinase 2. Gene
0572	193	83.33	AT3G25140 - QUA1. Nucleotide-diphospho-sugar transferases superfamily protein. Gene
0573	193	48.96	AT4G03550 - GSL05. glucan synthase-like 5. Gene
0574	260	45.38	AT1G54610 - AT1G54610. Protein kinase superfamily protein. Gene
0575	325	90.12	AT2G40290 - AT2G40290. Eukaryotic translation initiation factor 2 subunit 1. Gene
0576	197	100.0	AT2G02450 - LOV1. NAC domain containing protein 35. Gene
0577	263	89.31	AT4G01320 - ATSTE24. Peptidase family M48 family protein. Gene
0578	263	97.71	AT4G31990 - ASP5. aspartate aminotransferase 5. Gene
0579	329	96.34	AT4G32830 - AUR1. ataurora1. Gene
0580	199	58.59	AT3G48000 - ALDH2B4. aldehyde dehydrogenase 2B4. Gene
0581	334	97.6	AT5G13870 - XTH5. xyloglucan endotransglucosylase/hydrolase 5. Gene
0582	401	98.0	AT1G43890 - RAB18. RAB GTPASE HOMOLOG B18. Gene
0583	268	100.0	AT1G63440 - HMA5. heavy metal atpase 5. Gene
0584	201	100.0	AT5G36950 - DEG10. DegP protease 10. Gene
0585	335	86.83	AT1G76550 - AT1G76550. Phosphofructokinase family protein. Gene
0586	269	100.0	AT4G00570 - NAD-ME2. NAD-dependent malic enzyme 2. Gene
0587	404	100.0	AT5G46110 - APE2. Glucose-6-phosphate/phosphate translocator-like protein. Gene
0588	542	57.56	AT3G62830 - AUD1. NAD(P)-binding Rossmann-fold superfamily protein. Gene
0589	271	97.78	AT4G24620 - PGI1. phosphoglucose isomerase 1. Gene
0590	407	76.85	AT2G38940 - PHT1. 4. phosphate transporter 1. 4. Gene
0591	273	99.26	AT4G17770 - TPS5. trehalose phosphatase/synthase 5. Gene
0592	274	67.15	AT5G59010 - BSK5. kinase with tetratricopeptide repeat domain-containing protein. Gene
0593	275	65.69	AT3G25220 - FKBP15-1. FK506-binding protein 15 kD-1. Gene
0594	276	98.55	AT4G02060 - PRL. Minichromosome maintenance (MCM2/3/5) family protein. Gene
0595	276	71.01	AT3G59480 - AT3G59480. pfkB-like carbohydrate kinase family protein. Gene
0596	277	100.0	AT5G35360 - CAC2. acetyl Co-enzyme a carboxylase biotin carboxylase subunit. Gene
0597	416	60.1	AT2G25840 - OVA4. Nucleotidylyl transferase superfamily protein. Gene
0598	416	85.1	AT2G43710 - SSI2. Plant stearoyl-acyl-carrier-protein desaturase family protein. Gene
0599	348	97.7	AT1G19440 - KCS4. 3-ketoacyl-CoA synthase 4. Gene
0600	280	99.29	AT1G44575 - NPQ4. Chlorophyll A-B binding family protein. Gene
0601	352	93.75	AT1G08450 - CRT3. calreticulin 3. Gene
0602	2631	29.13	AT5G02560 - HTA12. histone H2A 12. Gene
0603	643	62.31	AT1G58440 - XF1. FAD/NAD(P)-binding oxidoreductase family protein. Gene
0604	219	57.8	AT3G48730 - GSA2. glutamate-1-semialdehyde 2,1-aminomutase 2. Gene
0605	220	98.18	AT1G29850 - AT1G29850. double-stranded DNA-binding family protein. Gene
0606	221	50.91	AT3G49470 - NACA2. nascent polypeptide-associated complex subunit alpha-like protein 2. Gene
0607	221	54.55	AT1G31120 - KUP10. K uptake permease 10. Gene
0608	222	99.1	AT3G56490 - HIT3. HIS triad family protein 3. Gene
0609	296	84.46	AT3G54110 - PUMP1. plant uncoupling mitochondrial protein 1. Gene
0610	593	67.23	AT3G03050 - CSLD3. cellulose synthase-like D3. Gene
0611	374	99.47	AT2G27020 - PAG1. 20S proteasome alpha subunit G1. Gene
0612	601	81.67	AT5G09590 - MTHSC70-2. mitochondrial HSO70 2. Gene
0613	302	54.3	AT1G48600 - PMEAMT. S-adenosyl-L-methionine-dependent methyltransferases superfamily protein. Gene
0614	532	74.44	AT4G11600 - GPX6. glutathione peroxidase 6. Gene
0615	458	90.83	AT1G08200 - AXS2. UDP-D-apiose/UDP-D-xylose synthase 2. Gene
0616	229	32.46	AT4G00370 - ANTR2. Major facilitator superfamily protein. Gene
0617	701	62.29	AT3G43190 - SUS4. sucrose synthase 4. Gene
0618	314	51.59	AT3G02870 - VTC4. Inositol monophosphatase family protein. Gene
0619	551	100.0	AT1G76490 - HMG1. hydroxy methylglutaryl CoA reductase 1. Gene
0620	237	51.69	AT1G72330 - ALAAT2. alanine aminotransferase 2. Gene
0621	319	92.45	AT3G55200 - SAP130a. Cleavage and polyadenylation specificity factor (CPSF) A subunit protein. Gene
0622	401	50.0	AT5G47770 - FPS1. farnesyl diphosphate synthase 1. Gene
0623	242	71.9	AT4G32150 - VAMP711. vesicle-associated membrane protein 711. Gene
0624	324	81.48	AT2G42910 - AT2G42910. Phosphoribosyltransferase family protein. Gene
0625	243	61.16	AT5G56940 - AT5G56940. Ribosomal protein S16 family protein. Gene
0626	243	100.0	AT2G43360 - BIO2. Radical SAM superfamily protein. Gene
0627	570	50.53	AT5G11520 - ASP3. aspartate aminotransferase 3. Gene
0628	245	100.0	AT4G16370 - OPT3. oligopeptide transporter. Gene
0629	327	100.0	AT3G19820 - DWF1. cell elongation protein / DWARF1 / DIMINUTO (DIM). Gene
0630	987	49.09	AT5G10840 - EMP1. Endomembrane protein 70 protein family. Gene
0631	663	48.04	AT5G28540 - BIP1. heat shock protein 70 (Hsp 70) family protein. Gene
0632	249	53.23	AT2G22230 - AT2G22230. Thioesterase superfamily protein. Gene
0633	584	63.7	AT1G11860 - AT1G11860. Glycine cleavage T-protein family. Gene
0634	334	100.0	AT1G10200 - WLIM1. GATA type zinc finger transcription factor family protein. Gene
0635	336	88.1	AT1G12600 - AT1G12600. UDP-N-acetylglucosamine (UAA) transporter family. Gene
0636	2693	32.1	AT5G12250 - TUB6. beta-6 tubulin. Gene
0637	674	98.81	AT4G27270 - AT4G27270. Quinone reductase family protein. Gene
0638	338	86.98	AT3G18140 - LST8-1. Transducin/WD40 repeat-like superfamily protein. Gene
0639	1184	41.72	AT4G38620 - MYB4. myb domain protein 4. Gene
0640	1016	39.17	AT4G35300 - TMT2. tonoplast monosaccharide transporter2. Gene
0641	593	55.07	AT2G21050 - LAX2. like AUXIN RESISTANT 2. Gene
0642	340	50.59	AT3G47520 - MDH. malate dehydrogenase. Gene
0643	340	100.0	AT1G43710 - EMB1075. Pyridoxal phosphate (PLP)-dependent transferases superfamily protein. Gene
0644	4599	12.7	AT5G26751 - SK 11. shaggy-related kinase 11. Gene
0645	257	100.0	AT1G64520 - RPN12a. regulatory particle non-ATPase 12A. Gene
0646	516	65.89	AT5G10200 - AT5G10200. ARM-repeat/Tetratricopeptide repeat (TPR)-like protein. Gene
0647	260	100.0	AT2G30970 - ASP1. aspartate aminotransferase 1. Gene
0648	262	74.05	AT3G15730 - PLDALPHA1. phospholipase D alpha 1. Gene
0649	614	46.91	AT1G79750 - NADP-ME4. NADP-malic enzyme 4. Gene
0650	529	100.0	AT5G28840 - GME. GDP-D-mannose 3',5'-epimerase. Gene
0651	6482	10.77	AT5G17920 - ATMS1. Cobalamin-independent synthase family protein. Gene
0652	267	61.65	AT2G19170 - SLP3. subtilisin-like serine protease 3. Gene
0653	267	84.21	AT1G16310 - AT1G16310. Cation efflux family protein. Gene
0654	713	56.46	AT2G24270 - ALDH11A3. aldehyde dehydrogenase 11A3. Gene
0655	268	99.25	AT2G31200 - ADF6. actin depolymerizing factor 6. Gene
0656	717	87.43	AT5G62890 - AT5G62890. Xanthine/uracil permease family protein. Gene
0657	272	95.59	AT2G27450 - NLP1. nitrilase-like protein 1. Gene
0658	363	83.43	AT1G23190 - PGM3. Phosphoglucomutase/phosphomannomutase family protein. Gene
0659	454	61.23	AT1G01230 - AT1G01230. ORMDL family protein. Gene
0660	368	98.37	AT3G20050 - TCP-1. T-complex protein 1 alpha subunit. Gene
0661	560	54.64	AT5G20510 - AL5. alfin-like 5. Gene
0662	280	95.0	AT4G39520 - AT4G39520. GTP-binding protein-like protein. Gene
0663	468	75.64	AT1G12000 - AT1G12000. Phosphofructokinase family protein. Gene
0664	2160	46.3	AT1G10630 - ARFA1F. ADP-ribosylation factor A1F. Gene
0665	942	42.04	AT5G20890 - AT5G20890. TCP-1/cpn60 chaperonin family protein. Gene
0666	5278	10.91	AT1G78300 - GRF2. general regulatory factor 2. Gene
0667	755	53.85	AT1G71830 - SERK1. somatic embryogenesis receptor-like kinase 1. Gene
0668	662	46.83	AT4G26510 - UKL4. uridine kinase-like 4. Gene
0669	285	64.08	AT5G65260 - AT5G65260. RNA-binding (RRM/RBD/RNP motifs) family protein. Gene
0670	476	99.16	AT5G46290 - KASI. 3-ketoacyl-acyl carrier protein synthase I. Gene
0671	572	52.45	AT2G18390 - TTN5. ADP-ribosylation factor family protein. Gene
0672	385	72.92	AT4G27690 - VPS26B. vacuolar protein sorting 26B. Gene
0673	778	68.89	AT3G57670 - NTT. C2H2-type zinc finger family protein. Gene
0674	292	89.73	AT4G02580 - AT4G02580. NADH-ubiquinone oxidoreductase 24 kDa subunit. Gene
0675	293	93.15	AT4G31300 - PBA1. N-terminal nucleophile aminohydrolases (Ntn hydrolases) superfamily protein. Gene
0676	295	100.0	AT3G23940 - AT3G23940. dehydratase family. Gene
0677	1186	32.72	AT4G34200 - EDA9. D-3-phosphoglycerate dehydrogenase. Gene
0678	795	57.18	AT1G55520 - TBP2. TATA binding protein 2. Gene
0679	2389	99.33	AT1G07660 - AT1G07660. Histone superfamily protein. Gene
0680	299	89.26	AT5G05610 - AL1. alfin-like 1. Gene
0681	405	72.77	AT2G29570 - PCNA2. proliferating cell nuclear antigen 2. Gene
0682	304	45.39	AT2G42520 - AT2G42520. P-loop containing nucleoside triphosphate hydrolases superfamily protein. Gene
0683	305	100.0	AT3G20330 - PYRB. PYRIMIDINE B. Gene
0684	305	98.68	AT2G44350 - ATCS. Citrate synthase family protein. Gene
0685	516	57.36	AT4G27720 - AT4G27720. Major facilitator superfamily protein. Gene
0686	2067	39.69	AT3G46030 - HTB11. Histone superfamily protein. Gene
0687	311	98.71	AT3G22630 - PBD1. 20S proteasome beta subunit D1. Gene
0688	416	95.67	AT5G01410 - RSR4. Aldolase-type TIM barrel family protein. Gene
0689	5216	13.92	AT2G02760 - UBC2. ubiquiting-conjugating enzyme 2. Gene
0690	1044	56.13	AT3G02230 - RGP1. reversibly glycosylated polypeptide 1. Gene
0691	426	38.97	AT5G01530 - LHCB4.1. light harvesting complex photosystem II. Gene
0692	427	91.55	AT5G66760 - SDH1-1. succinate dehydrogenase 1-1. Gene
0693	1495	27.44	AT4G00430 - PIP1. 4. plasma membrane intrinsic protein 1. 4. Gene
0694	326	83.44	AT5G16000 - NIK1. NSP-interacting kinase 1. Gene
0695	652	37.42	AT1G68010 - HPR. hydroxypyruvate reductase. Gene
0696	873	34.63	AT1G42970 - GAPB. glyceraldehyde-3-phosphate dehydrogenase B subunit. Gene
0697	1312	43.9	AT1G19910 - AVA-P2. ATPase, F0/V0 complex, subunit C protein. Gene
0698	442	100.0	AT4G34050 - CCoAOMT1. S-adenosyl-L-methionine-dependent methyltransferases superfamily protein. Gene
0699	556	100.0	AT5G50850 - MAB1. Transketolase family protein. Gene
0700	672	48.51	AT4G15530 - PPDK. pyruvate orthophosphate dikinase. Gene
0701	788	48.98	AT4G38970 - FBA2. fructose-bisphosphate aldolase 2. Gene
0702	903	45.01	AT3G54560 - HTA11. histone H2A 11. Gene
0703	455	42.73	AT4G24760 - AT4G24760. alpha/beta-Hydrolases superfamily protein. Gene
0704	569	30.99	AT4G37750 - ANT. Integrase-type DNA-binding superfamily protein. Gene
0705	1496	50.27	AT3G23290 - LSH4. LIGHT-DEPENDENT SHORT HYPOCOTYLS-like protein (DUF640). Gene
0706	576	99.65	AT2G36530 - LOS2. Enolase. Gene
0707	699	92.84	AT2G42610 - LSH10. LIGHT-DEPENDENT SHORT HYPOCOTYLS-like protein (DUF640). Gene
0708	2688	41.74	AT5G09810 - ACT7. actin 7. Gene
0709	1172	64.16	AT5G37600 - GSR 1. hypothetical protein. Gene
0710	829	99.03	AT1G77120 - ADH1. alcohol dehydrogenase 1. Gene
0711	2253	30.55	AT3G61790 - AT3G61790. Protein with RING/U-box and TRAF-like domain. Gene
0712	2734	20.7	AT4G39350 - CESA2. cellulose synthase A2. Gene
0713	489	88.11	AT3G55440 - TPI. triosephosphate isomerase. Gene
0714	367	53.01	AT5G40580 - PBB2. 20S proteasome beta subunit PBB2. Gene
0715	613	83.99	AT4G38510 - VAB2. ATPase, V1 complex, subunit B protein. Gene
0716	492	63.82	AT1G07890 - APX1. ascorbate peroxidase 1. Gene
0717	373	100.0	AT1G01090 - PDH-E1 ALPHA. pyruvate dehydrogenase E1 alpha. Gene
0718	375	94.65	AT1G80300 - NTT1. nucleotide transporter 1. Gene
0719	753	64.36	AT5G35530 - AT5G35530. Ribosomal protein S3 family protein. Gene
0720	378	53.44	AT3G26100 - AT3G26100. Regulator of chromosome condensation (RCC1) family protein. Gene
0721	378	88.36	AT4G25550 - AT4G25550. Cleavage/polyadenylation specificity factor, 25kDa subunit. Gene
0722	505	96.03	AT4G24280 - cpHsc70-1. chloroplast heat shock protein 70-1. Gene
0723	885	38.46	AT1G07410 - RABA2b. RAB GTPase homolog A2B. Gene
0724	385	96.88	AT3G22110 - PAC1. 20S proteasome alpha subunit C1. Gene
0725	515	99.22	AT1G53750 - RPT1A. regulatory particle triple-A 1A. Gene
0726	1932	23.6	AT5G20020 - RAN2. RAS-related GTP-binding nuclear protein 2. Gene
0727	516	72.09	AT5G42080 - DL1. dynamin-like protein. Gene
0728	387	93.78	AT3G02530 - AT3G02530. TCP-1/cpn60 chaperonin family protein. Gene
0729	1034	45.45	AT2G37270 - RPS5B. ribosomal protein 5B. Gene
0730	518	46.72	AT1G75440 - UBC16. ubiquitin-conjugating enzyme 16. Gene
0731	523	100.0	AT2G39730 - RCA. rubisco activase. Gene
0732	1449	54.83	AT5G62740 - HIR1. SPFH/Band 7/PHB domain-containing membrane-associated protein family. Gene
0733	533	49.25	AT4G22570 - APT3. adenine phosphoribosyl transferase 3. Gene
0734	407	99.51	AT3G48750 - CDC2. cell division control 2. Gene
0735	407	64.04	AT3G14290 - PAE2. 20S proteasome alpha subunit E2. Gene
0736	408	62.75	AT5G17330 - GAD. glutamate decarboxylase. Gene
0737	419	72.25	AT2G22240 - MIPS2. myo-inositol-1-phosphate synthase 2. Gene
0738	559	84.59	AT4G13940 - HOG1. S-adenosyl-L-homocysteine hydrolase. Gene
0739	1262	50.71	AT1G62040 - ATG8C. Ubiquitin-like superfamily protein. Gene
0740	1714	33.37	AT3G53620 - PPa4. pyrophosphorylase 4. Gene
0741	719	49.3	AT5G56350 - AT5G56350. Pyruvate kinase family protein. Gene
0742	438	71.69	AT5G61840 - GUT1. Exostosin family protein. Gene
0743	585	60.27	AT3G13470 - Cpn60beta2. TCP-1/cpn60 chaperonin family protein. Gene
0744	594	44.78	AT5G08670 - AT5G08670. ATP synthase alpha/beta family protein. Gene
0745	447	63.23	AT3G16240 - DELTA-TIP. delta tonoplast integral protein. Gene
0746	598	93.98	AT1G22780 - PFL. Ribosomal protein S13/S18 family. Gene
0747	458	97.38	AT4G14240 - AT4G14240. CBS domain protein with a domain protein (DUF21). Gene
0748	765	79.06	AT3G46440 - UXS5. UDP-XYL synthase 5. Gene
0749	462	76.19	AT1G33120 - AT1G33120. Ribosomal protein L6 family. Gene
0750	780	42.31	AT3G18820 - RAB7B. RAB GTPase homolog G3F. Gene
0751	1255	29.98	AT2G37170 - PIP2B. plasma membrane intrinsic protein 2. Gene
0752	785	83.67	AT3G14420 - GOX1. Aldolase-type TIM barrel family protein. Gene
0753	636	65.41	AT2G36460 - FBA6. Aldolase superfamily protein. Gene
0754	799	64.66	AT1G67430 - AT1G67430. Ribosomal protein L22p/L17e family protein. Gene
0755	650	75.69	AT5G48760 - AT5G48760. Ribosomal protein L13 family protein. Gene
0756	985	32.93	AT4G33950 - OST1. Protein kinase superfamily protein. Gene
0757	494	47.37	AT2G16600 - ROC3. rotamase CYP 3. Gene
0758	494	75.3	AT4G10040 - CYTC-2. cytochrome c-2. Gene
0759	499	34.94	AT1G77610 - AT1G77610. EamA-like transporter family protein. Gene
0760	1879	23.86	AT2G42880 - MPK20. MAP kinase 20. Gene
0761	685	75.15	AT2G41540 - GPDHC1. 6-phosphogluconate dehydrogenase family protein. Gene
0762	1036	48.84	AT5G15490 - UGD3. UDP-glucose 6-dehydrogenase family protein. Gene
0763	519	60.62	AT5G43330 - c-NAD-MDH2. Lactate/malate dehydrogenase family protein. Gene
0764	520	56.54	AT5G35160 - AT5G35160. Endomembrane protein 70 protein family. Gene
0765	531	57.36	AT4G34670 - AT4G34670. Ribosomal protein S3Ae. Gene
0766	721	84.44	AT4G17390 - AT4G17390. Ribosomal protein L23/L15e family protein. Gene
0767	543	91.51	AT2G19830 - SNF7.2. SNF7 family protein. Gene
0768	8210	9.48	AT2G39840 - TOPP4. type one serine/threonine protein phosphatase 4. Gene
0769	743	62.26	AT5G13490 - AAC2. ADP/ATP carrier 2. Gene
0770	1303	35.33	AT5G57620 - MYB36. myb domain protein 36. Gene
0771	559	53.41	AT5G04800 - AT5G04800. Ribosomal S17 family protein. Gene
0772	748	40.37	AT3G25040 - ERD2B. endoplasmic reticulum retention defective 2B. Gene
0773	755	53.05	AT1G08360 - AT1G08360. Ribosomal protein L1p/L10e family. Gene
0774	607	56.44	AT1G09590 - AT1G09590. Translation protein SH3-like family protein. Gene
0775	1467	97.14	AT1G07920 - AT1G07920. GTP binding Elongation factor Tu family protein. Gene
0776	631	39.37	AT1G09540 - MYB61. myb domain protein 61. Gene
0777	853	65.26	AT1G13440 - GAPC2. glyceraldehyde-3-phosphate dehydrogenase C2. Gene
0778	1280	76.25	AT1G15690 - AVP1. Inorganic H pyrophosphatase family protein. Gene
0779	1077	41.26	AT4G22380 - AT4G22380. Ribosomal protein L7Ae/L30e/S12e/Gadd45 family protein. Gene
0780	654	74.01	AT3G62870 - AT3G62870. Ribosomal protein L7Ae/L30e/S12e/Gadd45 family protein. Gene
0781	659	54.1	AT4G09510 - CINV2. cytosolic invertase 2. Gene
0782	1325	39.73	AT1G10430 - PP2A-2. protein phosphatase 2A-2. Gene
0783	1826	38.01	AT5G39850 - AT5G39850. Ribosomal protein S4. Gene
0784	1640	19.02	AT1G03840 - MGP. C2H2 and C2HC zinc fingers superfamily protein. Gene
0785	1414	53.47	AT5G60860 - RABA1f. RAB GTPase homolog A1F. Gene
0786	1418	34.41	AT4G14880 - OASA1. O-acetylserine (thiol) lyase (OAS-TL) isoform A1. Gene
0787	723	88.64	AT3G55280 - RPL23AB. ribosomal protein L23AB. Gene
0788	970	78.76	AT4G02080 - SAR2. secretion-associated RAS super family 2. Gene
0789	733	95.36	AT2G42740 - RPL16A. ribosomal protein large subunit 16A. Gene
0790	735	98.37	AT1G04480 - AT1G04480. Ribosomal protein L14p/L23e family protein. Gene
0791	738	47.97	AT5G03290 - IDH-V. isocitrate dehydrogenase V. Gene
0792	758	67.02	AT5G10360 - EMB3010. Ribosomal protein S6e. Gene
0793	2203	50.41	AT5G53300 - UBC10. ubiquitin-conjugating enzyme 10. Gene
0794	853	77.0	AT1G13950 - ELF5A-1. eukaryotic elongation factor 5A-1. Gene
0795	858	84.38	AT1G56070 - LOS1. Ribosomal protein S5/Elongation factor G/III/V family protein. Gene
0796	1222	35.52	AT5G64200 - SC35. serine/arginine-rich splicing factor-like protein, putative. Gene
0797	1258	46.42	AT1G72710 - CKL2. casein kinase 1-like protein 2. Gene
0798	1055	43.45	AT5G59840 - AT5G59840. Ras-related small GTP-binding family protein. Gene
0799	1059	50.09	AT3G53230 - AtCDC48B. ATPase, AAA-type, CDC48 protein. Gene
0800	1092	48.35	AT5G56010 - HSP81-3. heat shock protein 81-3. Gene
0801	1586	78.06	AT3G12580 - HSP70. heat shock protein 70. Gene
